# Supplementary material for: Coronary and cerebral thrombosis in a young patient after mild COVID-19 illness: a case report
Source: Eur Heart J Case Rep. 2020 Oct 1;4(5):1–5. doi: 10.1093/ehjcr/ytaa270 (PMC7543370; doi:10.1093/ehjcr/ytaa270)
Supplement: ytaa270_Supplementary_Data [file ytaa270_supplementary_data.zip]

Archive with 4 entries (3 files):
- ytaa270-suppl_data/
- ytaa270-suppl_data/Figure S1.png
- ytaa270-suppl_data/Figure S2.png
- ytaa270-suppl_data/Slide Set COVID Thrombosis  v2.pptx
